# Supplementary material for: Physiological synaptic activity and recognition memory require astroglial glutamine
Source: Nat Commun. 2022 Feb 8;13:753. doi: 10.1038/s41467-022-28331-7 (PMC8826940; doi:10.1038/s41467-022-28331-7)
Supplement: Supplementary file 4 — Source Data [file 41467_2022_28331_MOESM4_ESM.xlsx]

## Sheet: Figure 2e 2f
Fig. 2e	RhGln-Ct	RhGln-CBX	Rh-Ct		Fig. 2f	RhGln-Stim	Rh-Stim
	44	3	22			14.0625	160.563
	40	1	29			42.1875	101.409
	38	1	32			28.125	126.761
	26	2	43			28.125	143.662
	40	2	29			39.375	126.761
	48	2	40			16.875	126.761
	28	0				36.5625
	24					70.3125
	32					59.0625
						42.1875

## Sheet: Figure 3b 3c 3d 3e
Fig. 3b	Distance from soma (mm)	RhGln - Ct												Distance from soma (mm)	RhGln-Stim									Fig. 3c	Distance from soma (mm)	Rh-Ct						Distance from soma (mm)	Rh-Stim					Fig. 3d	Distance from soma (mm)	RhGln+MeAIB - Ct					Distance from soma (mm)	RhGln+MeAIB - Stim
	1	0.6787	-0.1826	1.3002	-0.3709	2.3747	0.7124	0.801	1.4949	1.4602	1.5236	0	1.3896	1	5.2246	-0.2248	-0.5055	0.3325	0	1.8963	0.7598	0.8912	1.5861		1	1.8855	4.8749	2.2695	4.0252	2.0162	5.068	1	1.5574	4.3631	2.0821	3.585	2.8954		1	2.9523	2.548	5.5964	3.101	4.321	1	2.2022	3.0549	1.8245	1.223
	2	1.8886	2.9213	1.3017	1.9275	1.0491	2.4243	1.5174	3.1176	1.3014	4.9855	1.061	2.5139	2	5.3764	2.2799	3.5871	1.4263	1.9554	4.9035	1.531	3.2492	0.1256		2	4.9687	4.4926	4.9239	4.3207	4.9228	4.487	2	6.4282	5.6754	6.1924	5.1221	3.9258		2	5.6047	1.9888	4.2664	4.8963	5.7716	2	4.6257	5.396	5.8106	2.5772
	3	2.9502	5.395	2.19	4.1399	1.511	4.3302	3.2732	5.0868	2.1984	6.1963	2.1627	3.9263	3	6.281	4.9431	6.8915	2.8008	4.2305	7.7417	2.8173	4.8094	0		3	6.8108	5.5189	6.8886	5.4886	6.3241	4.6595	3	8.4819	6.794	7.7534	6.1181	3.1039		3	7.7336	2.8302	4.8897	6.4914	6.6796	3	6.4852	7.0666	7.9374	4.1883
	4	4.2692	7.4267	3.5146	6.285	3.2303	6.3677	5.6653	7.2082	3.9148	6.6192	3.4033	5.5214	4	7.7812	7.5864	9.6933	4.4497	5.8783	10.4754	4.3592	5.9959	3.4929		4	8.1935	7.3592	8.5031	7.205	6.9912	5.3913	4	9.1092	7.6373	8.1488	6.6662	2.4896		4	9.3759	4.6197	6.6483	8.1406	7.3329	4	7.944	8.4291	9.0163	6.0275
	5	5.9973	9.1505	4.9902	8.3662	5.7695	8.4762	8.3731	9.3428	6.215	7.0279	4.8546	7.2086	5	9.7292	10.0988	12.1993	6.3396	7.1284	13.1459	5.9967	7.0969	6.5278		5	9.5727	9.5588	9.9798	9.2135	7.432	6.508	5	9.229	8.2573	8.2215	6.9698	2.8857		5	10.6437	6.8619	8.936	9.9324	7.9127	5	9.1203	9.6945	9.5923	8.0212
	6	8.1142	10.6568	6.4476	10.3756	8.7725	10.5985	11.147	11.3958	8.8742	7.7351	6.5161	8.911	6	11.9891	12.4196	14.5516	8.4183	8.1381	15.7761	7.6423	8.2917	9.7221		6	11.1439	11.7825	11.4343	11.3153	7.9503	7.8559	6	9.3978	8.7621	8.4211	7.2509	4.3433		6	11.6737	9.1173	11.3208	11.8464	8.5192	6	10.0963	10.9614	10.0031	10.0719
	7	10.4934	12.0009	7.7954	12.2984	11.9551	12.6815	13.7995	13.3055	11.6869	8.7692	8.3395	10.5655	7	14.4384	14.524	16.8401	10.6228	9.0087	18.3746	9.2586	9.6746	12.7637		7	12.9097	13.7963	12.9106	13.3611	8.6978	9.304	7	9.9022	9.2628	8.9241	7.6924	6.528		7	12.5919	11.0569	13.5113	13.7971	9.1926	7	10.9263	12.2493	10.4299	12.0746
	8	12.9542	13.2114	8.9916	14.1151	15.0964	14.6776	16.1955	15.036	14.4718	10.0055	10.2482	12.121	8	16.9692	16.4118	19.1139	12.8851	9.7983	20.9387	10.8402	11.2751	15.4738		8	14.7471	15.4496	14.4028	15.2427	9.7161	10.7435	8	10.8361	9.8415	9.73	8.4077	8.9727		8	13.4928	12.4835	15.3286	15.669	9.9314	8	11.6434	13.5258	10.9413	13.9284
	9	15.3007	14.2969	10.0218	15.805	18.03	16.545	18.2447	16.5692	17.076	11.2611	12.1528	13.538	9	19.4884	18.0978	21.3906	15.1372	10.534	23.4576	12.3998	13.0756	17.7676		9	16.4686	16.6603	15.8727	16.8865	10.9723	12.0875	9	12.1634	10.5355	10.736	9.4317	11.2384		9	14.4285	13.3273	16.6808	17.3416	10.707	9	12.2654	14.7303	11.5295	15.5454
	10	17.3505	15.252	10.8845	17.3476	20.6364	18.2482	19.8939	17.9	19.3765	12.3568	13.9629	14.7876	10	21.9184	19.6043	23.6646	17.3146	11.2209	25.9152	13.9571	15.0258	19.6221		10	17.8752	17.3995	17.264	18.2469	12.3873	13.2701	10	13.7687	11.3338	11.7927	10.7265	13.0023		10	15.4075	13.6246	17.5416	18.7079	11.4756	10	12.7993	15.7908	12.1403	16.8563
	11	18.9541	16.0627	11.5817	18.724	22.8363	19.758	21.1204	19.0312	21.281	13.1557	15.5957	15.8503	11	24.1961	20.9558	25.9141	19.3596	11.85	28.2916	15.5312	17.0553	21.0522		11	18.7976	17.6799	18.5135	19.301	13.8587	14.2451	11	15.497	12.1833	12.7449	12.197	14.0919		11	16.3992	13.4873	17.9326	19.6856	12.1871	11	13.2453	16.6383	12.6974	17.8131
	12	20.0061	16.7104	12.1136	19.9189	24.5839	21.052	21.9258	19.9703	22.7275	13.5802	16.9823	16.7148	12	26.2729	22.1747	28.1071	21.2232	12.4048	30.5655	17.135	19.0837	22.0929		12	19.1251	17.5438	19.5601	20.0438	15.2782	14.9839	12	17.1837	12.9998	13.4584	13.7131	14.4804		12	17.3421	13.0675	17.9075	20.224	12.7928	12	13.6001	17.2166	13.1207	18.3904
	13	20.4503	17.1759	12.4763	20.9205	25.8609	22.1142	22.3307	20.727	23.682	13.6148	18.0707	17.3775	13	28.1137	23.2786	30.2059	22.866	12.8654	32.7154	18.7721	21.0285	22.7859		13	18.8209	17.0536	20.3506	20.4837	16.544	15.474	13	18.6761	13.6834	13.8363	15.1321	14.2568		13	18.1563	12.5231	17.5398	20.3051	13.2503	13	13.8589	17.4881	13.34	18.5843
	14	20.2796	17.4418	12.6626	21.7213	26.6718	22.9348	22.3698	21.3112	24.1369	13.299	18.8278	17.8408	14	29.6956	24.2792	32.1715	24.2595	13.2128	34.7208	20.4352	22.8115	23.1721		14	17.9244	16.2834	20.8442	20.6392	17.5703	15.7165	14	19.8481	14.1345	13.8263	16.3216	13.5841		14	18.7553	11.9888	16.913	19.9429	13.5267	14	14.0176	17.4378	13.3043	18.4107
	15	19.5319	17.4952	12.6635	22.3184	27.0384	23.5101	22.088	21.7319	24.107	12.7119	19.2396	18.1123	15	31.0068	25.1809	33.9662	25.3854	13.4313	36.563	22.1059	24.3632	23.2862		15	16.5417	15.3117	21.0151	20.5355	18.2925	15.7241	15	20.609	14.2682	13.4212	17.1774	12.653		15	19.0587	11.5541	16.1119	19.1795	13.6007	15	14.074	17.074	12.9869	17.9022
	16	18.2831	17.3285	12.471	22.7134	26.9963	23.8418	21.5363	21.9964	23.6271	11.955	19.3097	18.204	16	32.0453	25.9819	35.5561	26.2362	13.5103	38.2261	23.7564	25.6266	23.1547		16	14.8255	14.2157	20.8534	20.2024	18.6701	15.5185	16	20.9068	14.0274	12.6542	17.6363	11.6405		16	19.0029	11.2516	15.2174	18.0791	13.4636	16	14.0282	16.4262	12.3875	17.1045
	17	16.6377	16.9412	12.0814	22.9122	26.5903	23.9366	20.769	22.1106	22.7474	11.1333	19.0576	18.131	17	32.8176	26.674	36.9129	26.8136	13.4448	39.697	25.3505	26.5589	22.7966		17	12.9487	13.0669	20.365	19.6716	18.6868	15.1282	17	20.7285	13.3908	11.5911	17.6825	10.6789		17	18.5502	11.0554	14.3014	16.7213	13.1189	17	13.8837	15.5425	11.5312	16.0725
	18	14.7187	16.34	11.4981	22.9245	25.872	23.806	19.8406	22.0783	21.5299	10.3389	18.5156	17.911	18	33.3371	27.2445	38.015	27.1279	13.2364	40.966	26.8468	27.1325	22.2242		18	11.0743	11.9275	19.5706	18.9754	18.3498	14.5865	18	20.0965	12.3779	10.3198	17.3469	9.8372		18	17.6947	10.8897	13.4241	15.1944	12.5812	18	13.6469	14.4844	10.4652	14.8665
	19	12.6576	15.5389	10.7334	22.7633	24.8964	23.4651	18.8042	21.9026	20.0449	9.6378	17.726	17.5629	19	33.6223	27.6777	38.8479	27.197	12.8927	42.027	28.2011	27.3351	21.4462		19	9.3262	10.8479	18.5037	18.1457	17.6865	13.9292	19	19.0632	11.0484	8.9398	16.6989	9.1192		19	16.4647	10.6477	12.6325	13.5878	11.8749	19	13.3273	13.3216	9.2538	13.5482
	20	10.5833	14.559	9.8105	22.4448	23.7194	22.9325	17.7092	21.5855	18.3665	9.0615	16.7375	17.1067	20	33.6962	27.9562	39.4045	27.0444	12.4266	42.877	29.3696	27.1695	20.4704		20	7.7675	9.8659	17.2083	17.2123	16.7411	13.1927	20	17.7043	9.4963	7.5507	15.8332	8.4754		20	14.9221	10.2159	11.9594	11.9858	11.032	20	12.937	12.1254	7.9718	12.1769
	21	8.6137	13.4275	8.7634	21.987	22.3961	22.2294	16.6001	21.1292	16.5697	8.6042	15.6021	16.5622	21	33.5841	28.063	39.6848	26.6984	11.8556	43.5166	30.3117	26.6519	19.3066		21	6.3919	9.0056	15.736	16.2028	15.57	12.4124	21	16.1106	7.8409	6.2432	14.8513	7.8275		21	13.1581	9.5042	11.4239	10.4619	10.09	21	12.4899	10.9625	6.6974	10.8071
	22	6.8472	12.1771	7.636	21.4095	20.9789	21.3791	15.5154	20.5365	14.7269	8.226	14.3718	15.9489	22	33.3129	27.9833	39.696	26.1903	11.2007	43.9492	30.9923	25.8103	17.9695		22	5.1354	8.2782	14.1434	15.1421	14.2378	11.621	22	14.3807	6.2129	5.091	13.8415	7.1007		22	11.2857	8.4741	11.0321	9.0741	9.0894	22	12.0017	9.8889	5.5049	9.4853
	23	5.357	10.8445	6.4797	20.7329	19.516	20.4063	14.487	19.8116	12.9052	7.8614	13.096	15.2849	23	32.9094	27.7057	39.4508	25.5527	10.4851	44.1812	31.3847	24.6829	16.4805		23	3.9167	7.683	12.4889	14.0525	12.8119	10.8473	23	12.6128	4.7384	4.1448	12.8585	6.2568		23	9.4296	7.1626	10.7787	7.8623	8.0715	23	11.4887	8.9441	4.4574	8.2487
	24	4.1869	9.4692	5.3502	19.9779	18.0508	19.3363	13.5396	18.9608	11.1637	7.432	11.8189	14.5874	24	32.3999	27.2243	38.9676	24.8186	9.7329	44.2212	31.4721	23.3156	14.8692		24	2.7161	7.2091	10.8298	12.9529	11.3585	10.1156	24	10.8979	3.5221	3.4295	11.9083	5.321		24	7.7136	5.6937	10.6489	6.8465	7.0758	24	10.967	8.1473	3.6003	7.1239
	25	3.3496	8.0919	4.3036	19.1646	16.6205	18.1949	12.6908	17.9927	9.552	6.8638	10.578	13.8712	25	31.8088	26.5391	38.2687	24.02	8.9679	44.08	31.2489	21.7595	13.1734		25	1.701	6.8374	9.2197	11.8601	9.9389	9.4443	25	9.3141	2.6315	2.9438	10.9406	4.3894		25	6.2473	4.2713	10.62	6.0271	6.1384	25	10.4524	7.4939	2.9561	6.1267
	26	2.8274	6.7529	3.3905	18.3124	15.2565	17.0073	11.9513	16.9188	8.1084	6.1046	9.4025	13.1495	26	31.1579	25.6576	37.3799	23.1862	8.2125	43.7699	30.7214	20.069	11.4388		26	1.4111	6.5433	7.7065	10.788	8.6057	8.846	26	7.9217	2.0834	0	9.8546	3.607		26	5.1125	3.1449	10.6644	5.3861	5.2901	26	9.9588	6.9548	2.5216	5.2626
	27	2.5746	5.4903	2.6517	17.4388	13.9832	15.7977	11.3248	15.7537	6.8594	5.1417	8.3131	12.433	27	30.466	24.5946	36.3288	22.3436	7.4865	43.3043	29.908	18.2992	9.717		27	0	6.2993	6.3298	9.7487	7.4006	8.3273	27	6.7604	1.8377	2.5414	8.524	3.0997		27	4.3507	2.5392	10.7513	4.891	4.5548	27	9.4987	6.4778	2.2664	4.5276
	28	2.5234	4.3388	2.1125	16.5596	12.8188	14.5893	10.8088	14.515	5.8194	4.015	7.3215	11.7303	28	29.7484	23.3728	35.1442	21.5143	6.8067	42.6976	28.8383	16.5035	8.0627		28	0	6.0779	5.1199	8.7523	6.3523	7.8888	28	5.8479	0	2.5239	6.8455	2.8446		28	3.9541	2.5359	10.8491	4.4983	3.9489	28	9.0818	5.9913	2.1349	3.9102
	29	2.5907	3.3279	1.7786	15.6882	11.775	13.4032	10.3955	13.2234	4.9905	2.8231	6.4316	11.0478	29	29.0167	22.0222	33.8549	20.7157	6.1855	41.9643	27.5519	14.7322	6.5306		29	0	5.8542	4.0969	7.8074	5.4762	7.5256	29	5.1801	0	2.5494	4.8212	2.4596		29	3.8605	2.8993	10.9275	4.1595	3.4804	29	8.7149	5.4115	2.0517	3.3938
	30	0	2.4807	1.6332	14.8355	10.8575	12.2585	10.0722	11.9017	4.3641	1.7194	5.6402	10.3897	30	28.2787	20.5796	32.4886	19.9604	5.6311	41.1189	26.0967	13.0305	5.1711		30	0	5.6085	3.2698	6.9215	4.7738	7.2279	30	4.7329	0	2.5626	2.678	0.8913		30	3.9551	0	10.959	3.8268	3.1489	30	8.4021	4.6534	1.9308	2.959
	31	0	1.8124	0	14.0098	10.0664	11.1717	9.8225	10.5751	3.9213	0.8906	4.9387	9.758	31	27.5383	19.0872	31.0714	19.2555	5.1473	40.1756	24.5265	11.4369	4.0259		31	0	5.3286	2.6371	6.1007	4.2343	6.9818	31	4.4657	0	2.5221	1.0358	0		31	4.0816	0.6356	10.921	3.4593	2.9461	31	8.1437	3.6452	1.6891	2.5863
	32	0	1.3298	0	13.2164	9.3972	10.1567	9.627	9.2696	3.6353	0.517	4.3156	9.1533	32	26.7962	17.5916	29.6269	18.6031	4.7332	39.1479	22.8978	9.9824	3.1237		32	0	5.011	2.1868	5.3499	3.836	6.7706	32	4.3263	1.1851	2.4076	1.1316	0		32	4.0639	0	10.7964	3.029	2.8565	32	7.9373	0	1.2647	2.2595
	33	2.3825	1.0304	0	12.4582	8.8411	9.2247	9.4648	8.0117	3.4729	0	3.758	8.5746	33	26.0498	16.1416	28.1752	18.0005	4.3839	38.0483	21.2669	8.6894	2.4759		33	0	4.662	1.8983	4.6727	3.5488	6.5758	33	4.2561	0.8751	2.2251	0	0		33	3.7421	0	10.5748	2.5257	2.8582	33	7.7771	0.7755	0.6411	1.9674
	34	1.948	0.9023	0	11.7355	8.3857	8.3837	9.3142	6.8273	3.3973	1.3889	3.2545	8.0197	34	25.2941	14.7862	26.7335	17.4406	4.0908	36.888	19.6865	7.5716	2.0741		34	0	4.2979	1.7434	4.0707	3.3378	6.3785	34	4.1972	0	0	0	0		34	3.026	0	10.2531	1.9608	2.9253	34	7.6547	0	0	1.7066
	35	1.3777	0.924	1.7738	11.0463	8.0166	7.6387	9.1538	5.74	3.3706	2.1933	2.7974	7.4857	35	24.5221	13.5725	25.3146	16.9127	3.8425	35.6772	18.2024	6.634	0		35	0	3.9431	1.6885	3.5429	3.1664	6.1608	35	4.0983	0	0	0	0		35	1.9672	0	9.835	1.368	3.0288	35	7.5595	0	0	1.4819
	36	0.7673	1.0656	1.5267	10.3868	7.7172	6.992	8.9638	4.7707	3.3564	2.2506	2.3843	6.9696	36	23.7259	12.5431	23.9278	16.4033	3.6257	34.4243	16.8498	5.8732	1.8661		36	0	3.6286	1.6971	3.0844	3.0003	5.9069	36	3.9215	0	1.6863	0	0		36	0.8561	0	9.3314	0.8017	3.1392	36	7.4789	0	0	1.3065
	37	0	1.289	1.1755	9.7516	7.4707	6.4427	8.7265	3.936	0	0	2.0197	6.4679	37	22.8971	11.7334	22.5784	15.897	3.4266	33.1366	15.6511	5.2777	0		37	0	3.3873	1.732	2.6854	2.8112	5.605	37	3.6477	0	0	0	0		37	0.3447	0	8.7591	0	3.2286	37	7.3994	0	0	1.2008
	38	0.1088	1.5506	0.8881	9.1345	7.2599	5.9874	8.4276	3.247	3.2425	0	1.7155	5.9781	38	22.0279	11.1696	21.2683	15.3778	3.2313	31.8197	14.6129	4.8296	0		38	0	3.2488	0	2.329	2.5802	5.2478	38	3.2802	0	1.8253	0	0		38	1.6005	0	8.1399	0	3.2727	38	7.3071	0	0	1.1882
	39	0.5469	1.8027	1.0068	8.5286	7.0688	5.6203	8.0569	2.7085	3.1005	0	1.4905	5.4981	39	21.1118	10.8659	19.996	14.8303	0	30.4781	13.7254	4.5056	0		39	0	3.2317	1.7458	1.9893	2.3008	4.834	39	2.8467	0	0	0	0		39	0	0	7.4997	0	3.2532	39	7.1886	0	0	1.2893
	40	1.9013	0	0	7.9273	6.8831	5.3332	7.6085	2.3184	2.8899	0	0	5.0271	40	20.1447	10.8225	18.7578	14.2408	2.807	29.115	12.9616	4.2782	0		40	0	3.3338	1.6719	1.6282	1.6415	4.3688	40	2.3973	0	1.8989	0	0		40	0	0	6.8662	0	3.1591	40	7.032	0	0	1.5132
[truncated: 8 more columns]

## Sheet: Figure 4b
Fig. 4b	Ct	Stim
	8.99231	21.6293
	26.6185	26.8755
	4.70199	28.7628
	27.5376	24.9142
	25.2365	26.3767
	21.7609	32.5731
	26.2574	29.6752
	3.32185	26.1558
	15.9747	31.3777
	6.15853	32.651
	15.0309	25.5798
	16.1503	27.2238
	20.8563	26.2758
	20.7639	22.8878
	14.2317	25.9503
	6.76835	27.5692
	9.15145	23.6342
	14.6503	31.7461
	22.9866	29.2477
		28.4149
		31.0762
		35.6298
		21.8619

## Sheet: Figure 5b 5d 5f
Fig. 5b	% Perisynaptic Cx43		Fig. 5f	Distance to AZ (nm)	# of gold grains		Fig. 5d		3 images are of the same membrane
	35.9494			0-100	3
	30.594			100-200	31			1) Imaged for protein ladder																	2) Imaged after blotting for Cx43 antibody																3) Imaged after blotting for GAPDH antibody
	29.6034			200-300	166																				Cx43 = monoclonal mouse anti-Cx43 (1:500, 610-062, BD Biosciences)																GAPDH = monoclonal mouse anti-GAPDH-peroxidase (1:1000, G9295, Sigma)
	40.5474			300-400	32
	56.4304			400-500	18
	31.237			500-600	10
	43.4526			600-700	2
	28.5116			700-800	1
	33.4875
	55.127
	28.1286
	29.1507
	54.818
																								Hip = Hippocampal lysate
																								Syn = Synaptosomal fraction
																								+/+ = widetype
																								-/- = Cx43 knockout
																								1,2,3 = replicates

## Sheet: Figure 6c
Fig. 6c	Stim	Stim+Gap26	Stim+Src	Gap26	Src
	214	77	134	87	51
	164	66	177	43	104
	162	89	194	79	90
	181	77	167	67	115
	146			69	94
	198
	210

## Sheet: Figure 7b 7d
Fig. 7b	+/+ Stim	+/+ NBQX+CPP Stim	+/+ LY341195 Stim	+/+ BaCl2 Stim	Kir4.1-/- Stim		Fig. 7d	+/+ Src	+/+ K+Src	+/+ K+Gap26	+/+ Glut+Src	+/+ Glut+Gap26	+/+ K	+/+ Glut	Kir4.1-/- K	Kir4.1-/- Glut
	119.43	92.29	191.64	76.32	124.04			124.24	177.84	52.95	175.47	67.07	199.09	282.59	59.71	68.6
	121.34	60.39	228.1	41.92	113.26			121.79	150.06	57.07	164.53	109.98	184.79	236.73	48.79	101.88
	131.4	102.36	177.76	87.03	45.61			82.19	150.35	34.09	196.74	44.85	109.2	302.27	60.55	116.79
	187.08	115.71	134.99	102.27	58.42			74.76	120.3	73.74	110.8	44.41	164.38	112.9	161.69	123.74
	164.05	107.69	167.54	86.31	131.59			73.07	122.74	38.32	128.2	55.39	205.63	150.65	172.89	98.08
	135.67	117.7		92.25				77.65	128.02	63.95	122.28	92.38	202.45	98.88	164.69	134.43
	126.85			97.2				80.99	120.07	60.19	128.02	94.66	115.23	115.65	105.23	72.72
	126.65							91.78	130.36	47.22	111.55	81.42	149.65	107.55	84.8	134.67
	153.68							78.47	125.43	89.61	135.12	85.06	111.23	96.76	100.64	120.94
	221.68							112.11		89.24		65.92	110.92	155.33	101.13	91.33
	147.76							112.96		89.89		82.85	124.88	123.67	101.17	122.26
								79.01		123.59			147.7	148.98	70.9	123.66
								96.47		83.02			150.63	117.86	55.71	96.02
								116.12		92.98			229.11	101.54	128.37	114.95
										32.8			256.17	203.93	108.09	92.01
										92.46			148.09	208.4	163.84	86.43
										87.8			141.3	212.51	39.88	71.82
										67.8			187.17	166.69	75.46	88.27
										87.03			150.89	113.49	114.92	125.14
										88.8			159.32	141.77	63.54	102.36
													148.11	113.38	88.26	104.51
													119.06	159.21	104.6	174.26
														148.83	110.53	108.88
															124.26	105.75
															114.47	73.32
															79.68	46.61
															124.05	106.72
															133.05
															90.56
															130.94
															136.6
															99.97
															99.3
															110.51
															58.28
															122.49
															129.69
															88.54
															91.08
															81.38
															100.68
															89.46
															98.82
															105.09
															94.14
															108.74
															130.63
															122.77
															115.26

## Sheet: Figure 8b 8c
Fig. 8b	Distance from soma (mm)	+/+ Ct												Distance from soma (mm)	+/+ Stim									Distance from soma (mm)	-/- Ct							Distance from soma (mm)	-/- Stim						Distance from soma (mm)	+/+ Gap26 Ctl								Distance from soma (mm)	+/+ Gap26 Stim
	1	0.6787	-0.1826	1.3002	-0.3709	2.3747	0.7124	0.801	1.4949	1.4602	1.5236	0	1.3896	1	5.2246	-0.2248	-0.5055	0.3325	0	1.8963	0.7598	0.8912	1.5861	1	3.2903	2.1138	2.6851	3.4903	1.9149	4.025	0	1	3.29	0	0	0.1027	0.8466		1	0	0.9428	3.6166	0	0.6128	0.332	0	0	1	1.9762
	2	1.8886	2.9213	1.3017	1.9275	1.0491	2.4243	1.5174	3.1176	1.3014	4.9855	1.061	2.5139	2	5.3764	2.2799	3.5871	1.4263	1.9554	4.9035	1.531	3.2492	0.1256	2	1.2787	0.4745	2.9573	3.5337	4.462	1.2082	0	2	1.7672	1.1329	4.1907	2.0494	3.2577		2	0.6366	1.2561	1.1495	1.0853	1.6866	2.036	1.55421	1.6275	2	5.3977
	3	2.9502	5.395	2.19	4.1399	1.511	4.3302	3.2732	5.0868	2.1984	6.1963	2.1627	3.9263	3	6.281	4.9431	6.8915	2.8008	4.2305	7.7417	2.8173	4.8094	0	3	2.0875	1.6561	3.6464	4.4461	6.3867	2.2215	2.42203	3	1.9686	2.1747	3.9258	3.6563	4.7241		3	3.3351	1.8809	1.1266	2.2865	3.2864	3.9638	3.50763	4.8491	3	6.2256
	4	4.2692	7.4267	3.5146	6.285	3.2303	6.3677	5.6653	7.2082	3.9148	6.6192	3.4033	5.5214	4	7.7812	7.5864	9.6933	4.4497	5.8783	10.4754	4.3592	5.9959	3.4929	4	4.3101	3.8876	4.6338	5.9417	7.9926	4.9811	2.73464	4	3.2894	3.2851	5.2923	4.989	5.6678		4	5.9253	2.8461	2.503	3.4974	5.1143	6.0498	5.18643	7.0697	4	6.3976
	5	5.9973	9.1505	4.9902	8.3662	5.7695	8.4762	8.3731	9.3428	6.215	7.0279	4.8546	7.2086	5	9.7292	10.0988	12.1993	6.3396	7.1284	13.1459	5.9967	7.0969	6.5278	5	6.9967	6.1896	5.8091	7.7832	9.4646	8.1929	3.54612	5	5.2431	4.5306	7.3498	6.1292	6.3711		5	8.3052	4.1181	4.5256	4.7067	6.9986	8.1967	6.57668	9.1318	5	6.8813
	6	8.1142	10.6568	6.4476	10.3756	8.7725	10.5985	11.147	11.3958	8.8742	7.7351	6.5161	8.911	6	11.9891	12.4196	14.5516	8.4183	8.1381	15.7761	7.6423	8.2917	9.7221	6	9.5496	8.1164	7.0705	9.7764	10.8989	11.1304	4.54003	6	7.4516	5.9255	9.5148	7.1578	7.0082		6	10.3984	5.6232	6.6758	5.8898	8.8457	10.2959	7.67394	11.2604	6	8.0001
	7	10.4934	12.0009	7.7954	12.2984	11.9551	12.6815	13.7995	13.3055	11.6869	8.7692	8.3395	10.5655	7	14.4384	14.524	16.8401	10.6228	9.0087	18.3746	9.2586	9.6746	12.7637	7	11.6351	9.5563	8.3268	11.7662	12.3281	13.4584	5.51649	7	9.6344	7.447	11.4634	8.1438	7.6729		7	12.1517	7.2649	8.6196	7.0153	10.6049	12.2412	8.4829	13.3478	7	9.6862
	8	12.9542	13.2114	8.9916	14.1151	15.0964	14.6776	16.1955	15.036	14.4718	10.0055	10.2482	12.121	8	16.9692	16.4118	19.1139	12.8851	9.7983	20.9387	10.8402	11.2751	15.4738	8	13.1101	10.5822	9.4978	13.632	13.7423	15.0941	6.36282	8	11.5965	9.0491	13.0524	9.1376	8.4016		8	13.5334	8.9381	10.1655	8.0494	12.2446	13.9403	9.01655	15.1544	8	11.6695
	9	15.3007	14.2969	10.0218	15.805	18.03	16.545	18.2447	16.5692	17.076	11.2611	12.1528	13.538	9	19.4884	18.0978	21.3906	15.1372	10.534	23.4576	12.3998	13.0756	17.7676	9	13.9629	11.3443	10.5165	15.2837	15.1053	16.1026	7.02917	9	13.2164	10.6722	14.2563	10.1674	9.191		9	14.5303	10.5397	11.2286	8.96	13.7368	15.3204	9.2952	16.4398	9	13.6135
	10	17.3505	15.252	10.8845	17.3476	20.6364	18.2482	19.8939	17.9	19.3765	12.3568	13.9629	14.7876	10	21.9184	19.6043	23.6646	17.3146	11.2209	25.9152	13.9571	15.0258	19.6221	10	14.2644	11.9982	11.3299	16.658	16.368	16.6194	7.50865	10	14.4329	12.2525	15.1191	11.2392	10.014		10	15.1456	11.977	11.8002	9.7193	15.0496	16.3328	9.3452	17.0399	10	15.2064
	11	18.9541	16.0627	11.5817	18.724	22.8363	19.758	21.1204	19.0312	21.281	13.1557	15.5957	15.8503	11	24.1961	20.9558	25.9141	19.3596	11.85	28.2916	15.5312	17.0553	21.0522	11	14.1316	12.6614	11.9002	17.7148	17.4784	16.7977	7.8214	11	15.2333	13.7277	15.7176	12.3384	10.8308		11	15.3959	13.173	11.9231	10.3056	16.1449	16.9531	9.19757	16.9005	11	16.2155
	12	20.0061	16.7104	12.1136	19.9189	24.5839	21.052	21.9258	19.9703	22.7275	13.5802	16.9823	16.7148	12	26.2729	22.1747	28.1071	21.2232	12.4048	30.5655	17.135	19.0837	22.0929	12	13.6983	13.3918	12.2047	18.434	18.3888	16.7744	8.00215	12	15.6415	15.0427	16.1359	13.4335	11.5981		12	15.3095	14.07	11.6719	10.705	16.9793	17.181	8.88651	16.0798	12	16.5135
	13	20.4503	17.1759	12.4763	20.9205	25.8609	22.1142	22.3307	20.727	23.682	13.6148	18.0707	17.3775	13	28.1137	23.2786	30.2059	22.866	12.8654	32.7154	18.7721	21.0285	22.7859	13	13.0954	14.1848	12.2367	18.8122	19.0611	16.6516	8.09083	13	15.7069	16.1521	16.4477	14.4806	12.2756		13	14.9232	14.631	11.1368	10.911	17.5092	17.0373	8.44796	14.7285	13	16.0813
	14	20.2796	17.4418	12.6626	21.7213	26.6718	22.9348	22.3698	21.3112	24.1369	13.299	18.8278	17.8408	14	29.6956	24.2792	32.1715	24.2595	13.2128	34.7208	20.4352	22.8115	23.1721	14	12.4365	14.981	12.0037	18.8601	19.4695	16.4899	8.12585	14	15.4945	17.0231	16.7067	15.4286	12.8298		14	14.2803	14.8402	10.4115	10.9254	17.6955	16.5606	7.91813	13.0579	14	14.9966
	15	19.5319	17.4952	12.6635	22.3184	27.0384	23.5101	22.088	21.7319	24.107	12.7119	19.2396	18.1123	15	31.0068	25.1809	33.9662	25.3854	13.4313	36.563	22.1059	24.3632	23.2862	15	11.8097	15.6827	11.5276	18.5997	19.6018	16.3105	8.13954	15	15.076	17.6359	16.9422	16.2244	13.2373		15	13.4283	14.7015	9.5846	10.7572	17.5101	15.8031	7.33216	11.3018	15	13.4109
	16	18.2831	17.3285	12.471	22.7134	26.9963	23.8418	21.5363	21.9964	23.6271	11.955	19.3097	18.204	16	32.0453	25.9819	35.5561	26.2362	13.5103	38.2261	23.7564	25.6266	23.1547	16	11.2744	16.1743	10.8417	18.0618	19.46	16.103	8.15557	16	14.5228	17.9841	17.1592	16.8182	13.4856		16	12.4168	14.2367	8.7331	10.422	16.9409	14.8258	6.72289	9.6787	16	11.521
	17	16.6377	16.9412	12.0814	22.9122	26.5903	23.9366	20.769	22.1106	22.7474	11.1333	19.0576	18.131	17	32.8176	26.674	36.9129	26.8136	13.4448	39.697	25.3505	26.5589	22.7966	17	10.8603	16.3438	9.9893	17.2839	19.0587	15.8366	8.18779	17	13.8992	18.0738	17.3417	17.1681	13.573		17	11.2957	13.4831	7.919	9.9412	15.9965	13.694	6.1198	8.3605	17	9.5393
	18	14.7187	16.34	11.4981	22.9245	25.872	23.806	19.8406	22.0783	21.5299	10.3389	18.5156	17.911	18	33.3371	27.2445	38.015	27.1279	13.2364	40.966	26.8468	27.1325	22.2242	18	10.5707	16.1021	9.0206	16.3083	18.4236	15.4723	8.24036	18	13.2587	17.9225	17.4583	17.2434	13.5077		18	10.1132	12.4895	7.1869	9.3401	14.7086	12.4727	5.54812	7.4489	18	7.6655
	19	12.6576	15.5389	10.7334	22.7633	24.8964	23.4651	18.8042	21.9026	20.0449	9.6378	17.726	17.5629	19	33.6223	27.6777	38.8479	27.197	12.8927	42.027	28.2011	27.3351	21.4462	19	10.3866	15.3987	7.9896	15.1798	17.5894	14.9748	8.30875	19	12.6405	17.5574	17.4689	17.0281	13.3065		19	8.9149	11.3135	6.5646	8.6475	13.1325	11.2228	5.02816	6.9644	19	6.0633
	20	10.5833	14.559	9.8105	22.4448	23.7194	22.9325	17.7092	21.5855	18.3665	9.0615	16.7375	17.1067	20	33.6962	27.9562	39.4045	27.0444	12.4266	42.877	29.3696	27.1695	20.4704	20	10.2727	14.2321	6.9507	13.9444	16.5968	14.3224	8.38144	20	12.0679	17.013	17.3315	16.522	12.9923		20	7.7416	10.0173	6.0634	7.8933	11.3453	9.9977	4.57486	6.847	20	4.8426
	21	8.6137	13.4275	8.7634	21.987	22.3961	22.2294	16.6001	21.1292	16.5697	8.6042	15.6021	16.5622	21	33.5841	28.063	39.6848	26.6984	11.8556	43.5166	30.3117	26.6519	19.3066	21	10.1838	12.6538	5.9553	12.648	15.4897	13.5135	8.44201	21	11.5487	16.3292	17.0095	15.7416	12.592		21	6.6293	8.6646	5.6805	7.1081	9.4422	8.8405	4.19756	6.9698	21	4.0506
	22	6.8472	12.1771	7.636	21.4095	20.9789	21.3791	15.5154	20.5365	14.7269	8.226	14.3718	15.9489	22	33.3129	27.9833	39.696	26.1903	11.2007	43.9492	30.9923	25.8103	17.9695	22	10.0711	10.7654	5.0482	11.3344	14.3129	12.5704	8.47145	22	11.076	15.5491	16.4767	14.7188	12.1346		22	5.6077	7.317	5.4016	6.3212	7.5298	7.7826	3.90002	7.1633	22	3.6708
	23	5.357	10.8445	6.4797	20.7329	19.516	20.4063	14.487	19.8116	12.9052	7.8614	13.096	15.2849	23	32.9094	27.7057	39.4508	25.5527	10.4851	44.1812	31.3847	24.6829	16.4805	23	9.8885	8.7091	4.2645	10.0448	13.1093	11.5378	8.45051	23	10.6307	14.7159	15.7228	13.4997	11.6481		23	4.6999	6.031	5.2037	5.5596	5.7186	6.8429	3.6807	7.2478	23	3.6302
	24	4.1869	9.4692	5.3502	19.9779	18.0508	19.3363	13.5396	18.9608	11.1637	7.432	11.8189	14.5874	24	32.3999	27.2243	38.9676	24.8186	9.7329	44.2212	31.4721	23.3156	14.8692	24	9.5977	6.6526	3.6269	8.8164	11.9176	10.4786	8.36188	24	10.1852	13.8717	14.7554	12.1411	11.1581		24	3.9221	4.8554	5.0587	4.8471	4.1133	6.0275	3.53315	7.0709	24	3.8145
	25	3.3496	8.0919	4.3036	19.1646	16.6205	18.1949	12.6908	17.9927	9.552	6.8638	10.578	13.8712	25	31.8088	26.5391	38.2687	24.02	8.9679	44.08	31.2489	21.7595	13.1734	25	9.1724	4.7686	3.144	7.6821	10.7705	9.4653	8.1921	25	9.7069	13.0548	13.6011	10.7068	10.686		25	3.2835	3.8296	4.9362	4.2035	2.8026	5.3313	3.44677	6.5432	25	4.089
	26	2.8274	6.7529	3.3905	18.3124	15.2565	17.0073	11.9513	16.9188	8.1084	6.1046	9.4025	13.1495	26	31.1579	25.6576	37.3799	23.1862	8.2125	43.7699	30.7214	20.069	11.4388	26	8.6015	3.2122	2.809	6.669	9.6936	8.5693	7.93313	26	9.1637	12.2981	12.3046	9.2628	10.2474		26	2.7866	2.9813	4.8069	3.6436	1.8492	4.7397	3.40759	5.6676	26	4.3238
	27	2.5746	5.4903	2.6517	17.4388	13.9832	15.7977	11.3248	15.7537	6.8594	5.1417	8.3131	12.433	27	30.466	24.5946	36.3288	22.3436	7.4865	43.3043	29.908	18.2992	9.717	27	7.8902	2.0976	2.6005	5.7986	8.7042	7.848	7.58338	27	8.5283	11.6277	10.9257	7.8726	9.8513		27	2.4274	0	4.6449	3.1772	1.2806	4.2312	3.39934	5.5525	27	4.4199
	28	2.5234	4.3388	2.1125	16.5596	12.8188	14.5893	10.8088	14.515	5.8194	4.015	7.3215	11.7303	28	29.7484	23.3728	35.1442	21.5143	6.8067	42.6976	28.8383	16.5035	8.0627	28	7.06	1.4769	2.485	5.0859	7.811	7.3319	7.14828	28	7.7833	11.0617	9.5341	6.5919	9.5001		28	2.1961	1.8686	4.4301	2.8085	1.0821	0	3.40451	4.4027	28	4.3333
	29	2.5907	3.3279	1.7786	15.6882	11.775	13.4032	10.3955	13.2234	4.9905	2.8231	6.4316	11.0478	29	29.0167	22.0222	33.8549	20.7157	6.1855	41.9643	27.5519	14.7322	6.5306	29	6.1472	1.3255	2.4208	4.5393	7.0151	7.0139	6.64029	29	6.9252	10.6095	8.2038	5.4638	9.1891		29	2.0782	1.5991	0	2.5365	0	3.3632	3.40562	3.1842	29	4.0919
	30	0	2.4807	1.6332	14.8355	10.8575	12.2585	10.0722	11.9017	4.3641	1.7194	5.6402	10.3897	30	28.2787	20.5796	32.4886	19.9604	5.6311	41.1189	26.0967	13.0305	5.1711	30	5.1996	1.5374	2.3649	4.1606	6.3097	6.8418	6.07831	30	5.9676	10.2717	7.005	4.5146	8.9077		30	0	1.4982	0	2.3552	1.509	0	3.38639	2.9842	30	3.8013
	31	0	1.8124	0	14.0098	10.0664	11.1717	9.8225	10.5751	3.9213	0.8906	4.9387	9.758	31	27.5383	19.0872	31.0714	19.2555	5.1473	40.1756	24.5265	11.4369	4.0259	31	4.2728	1.9346	0	3.9445	5.6823	6.7178	5.48658	31	4.9433	10.0399	5.9968	3.7516	8.6405		31	2.1036	1.5371	0	2.254	1.888	0	3.33301	2.0641	31	3.6335
	32	0	1.3298	0	13.2164	9.3972	10.1567	9.627	9.2696	3.6353	0.517	4.3156	9.1533	32	26.7962	17.5916	29.6269	18.6031	4.7332	39.1479	22.8978	9.9824	3.1237	32	3.4241	2.2971	2.164	3.8791	5.1163	6.507	4.89311	32	3.904	9.8975	5.2191	3.1615	8.3685		32	2.2017	1.6792	0	2.2184	0	2.1347	3.23522	2.0367	32	3.7919
	33	2.3825	1.0304	0	12.4582	8.8411	9.2247	9.4648	8.0117	3.4729	0	3.758	8.5746	33	26.0498	16.1416	28.1752	18.0005	4.3839	38.0483	21.2669	8.6894	2.4759	33	2.7074	2.1911	0	3.9457	4.5928	6.0593	4.32763	33	2.9175	9.8205	4.6859	2.7125	8.0714		33	2.3246	1.8834	2.4143	2.2311	2.1933	0	3.08729	1.109	33	4.4457
	34	1.948	0.9023	0	11.7355	8.3857	8.3837	9.3142	6.8273	3.3973	1.3889	3.2545	8.0197	34	25.2941	14.7862	26.7335	17.4406	4.0908	36.888	19.6865	7.5716	2.0741	34	2.1662	1.7359	1.9792	4.1194	4.0929	5.2465	3.81927	34	2.9175	9.7792	4.38	2.7125	7.7293		34	2.4488	2.1066	0	2.2729	0	0	2.88881	0	34	0
	35	1.3777	0.924	1.7738	11.0463	8.0166	7.6387	9.1538	5.74	3.3706	2.1933	2.7974	7.4857	35	24.5221	13.5725	25.3146	16.9127	3.8425	35.6772	18.2024	6.634	0	35	1.8283	1.5706	0	4.3691	3.6007	4.0214	3.39404	35	1.4193	9.7397	4.2508	2.0491	7.3257		35	2.5529	2.3066	0	2.3239	1.1304	1.0257	2.64509	0	35	0
	36	0.7673	1.0656	1.5267	10.3868	7.7172	6.992	8.9638	4.7707	3.3564	2.2506	2.3843	6.9696	36	23.7259	12.5431	23.9278	16.4033	3.6257	34.4243	16.8498	5.8732	1.8661	36	0	0	0	4.6581	3.105	2.4998	3.07221	36	1.055	9.6662	4.2164	1.7407	6.8492		36	0	2.4459	0	2.3649	0.1841	0.8227	0	0	36	0
	37	0	1.289	1.1755	9.7516	7.4707	6.4427	8.7265	3.936	0	0	2.0197	6.4679	37	22.8971	11.7334	22.5784	15.897	3.4266	33.1366	15.6511	5.2777	0	37	0	0	0	4.9448	2.6015	1.0739	2.86589	37	0	9.5232	4.1697	1.4174	6.2957		37	0	2.4942	0.6476	2.3787	0	0	0	0	37	0
	38	0.1088	1.5506	0.8881	9.1345	7.2599	5.9874	8.4276	3.247	3.2425	0	1.7155	5.9781	38	22.0279	11.1696	21.2683	15.3778	3.2313	31.8197	14.6129	4.8296	0	38	1.9735	0	0	5.1828	2.0946	0.5585	2.77687	38	1.2524	9.2782	3.9928	0	5.6706		38	2.584	0	0	0	0	0	1.7799	0	38	0
	39	0.5469	1.8027	1.0068	8.5286	7.0688	5.6203	8.0569	2.7085	3.1005	0	1.4905	5.4981	39	21.1118	10.8659	19.996	14.8303	0	30.4781	13.7254	4.5056	0	39	2.2605	0	0	5.3219	1.5983	2.3787	2.79509	39	1.6875	8.9047	0	0	4.9893		39	2.4722	2.2514	0.3011	2.2719	2.1335	1.4134	1.51499	0	39	0
	40	1.9013	0	0	7.9273	6.8831	5.3332	7.6085	2.3184	2.8899	0	0	5.0271	40	20.1447	10.8225	18.7578	14.2408	2.807	29.115	12.9616	4.2782	0	40	2.5352	0	0	5.3087	1.136	0	2.89784	40	0	8.3846	0	1.1958	4.2783		40	0	0	0.3248	0	0	0	1.30116	0	40	0
[truncated: 23 more columns]

## Sheet: Figure 9e 9f 9g
Fig. 9e	Distance from soma (mm)	-/- Cx43 Rescue Ct					Distance from soma (mm)	-/- Cx43 Rescue Stim					Fig. 9f	Distance from soma (mm)	-/- GFP Control Ct			Distance from soma (mm)	-/- GFP Control Stim				Fig. 9g	-/- Cx43 Rescue Ct	-/- Cx43 Rescue Stim	-/- GFP Control Ct	-/- GFP Control Stim
	1	1.43949	-2.0482	0	-2.2361	2.5795	1	2.0508	-8.1032	-8.7603	-0.8092			1	3.5659	3.6825	3.389	1	5.6491	-0.2293	2.4275			304.66	543.83	237.898	201.444
	2	0.38459	0.2512	2.9973	1.3299	-0.3424	2	6.2198	-1.0276	-1.2804	2.7874			2	2.8026	5.6232	4.0928	2	2.7238	3.4298	3.1142			424.439	853.739	205.247	139.742
	3	1.03504	2.3635	2.6046	4.6675	4.1544	3	8.8568	5.2737	5.3233	6.4345			3	4.4587	7.9435	5.7051	3	2.6658	6.3528	5.3847			490.371	635.55	269.016	171.193
	4	2.36296	4.3035	3.9409	7.7723	8.0202	4	10.72	10.8447	11.1025	10.0739			4	6.9245	10.2889	7.8775	4	4.3199	8.7542	8.4159			508.466	820.943
	5	3.74252	6.0848	6.1676	10.6409	11.6047	5	12.286	15.7285	16.1072	13.6518			5	9.2787	12.3772	10.3211	5	6.8264	10.7883	11.5938			457.928
	6	4.84135	7.7204	8.7286	13.271	14.4301	6	13.8219	19.9669	20.3866	17.119			6	11.0833	14.0115	12.8021	6	9.5688	12.5615	14.4919
	7	5.53184	9.2222	11.278	15.661	16.312	7	15.4443	23.6004	23.9882	20.4304			7	12.22	15.0803	15.1369	7	12.128	14.1417	16.8453
	8	5.82019	10.6016	13.6222	17.8104	17.2675	8	17.1677	26.6688	26.9585	23.5456			8	12.7631	15.5518	17.1875	8	14.2415	15.5674	18.5248
	9	5.79101	11.8688	15.6721	19.7195	17.4402	9	18.9433	29.2103	29.3424	26.4283			9	12.8843	15.461	18.8566	9	15.7695	16.8558	19.5088
	10	5.56529	13.0333	17.4068	21.3895	17.042	10	20.6885	31.2624	31.1838	29.0469			10	12.7839	14.8938	20.0829	10	16.6642	18.0091	19.857
	11	5.27006	14.1039	18.8446	22.8226	16.3083	11	22.3097	32.8611	32.525	31.374			11	12.6445	13.9695	20.8364	11	16.9452	19.0199	19.6843
	12	5.01777	15.0882	20.0229	24.0219	15.465	12	23.7182	34.0415	33.4073	33.3869			12	12.6035	12.8232	21.1142	12	16.6778	19.8762	19.1377
	13	4.89375	15.9932	20.983	24.9914	14.707	13	24.841	34.8375	33.8705	35.067			13	12.7399	11.5891	20.9355	13	15.9557	20.5648	18.3749
	14	4.95026	16.8251	21.7614	25.736	14.1837	14	25.6268	35.2818	33.9531	36.4003			14	13.0728	10.3862	20.3382	14	14.887	21.0742	17.5471
	15	5.20573	17.589	22.3845	26.2616	13.9929	15	26.0485	35.406	33.6925	37.3772			15	13.5681	9.3078	19.3739	15	13.583	21.3965	16.7842
	16	5.6478	18.2894	22.8666	26.5749	14.1798	16	26.1033	35.2406	33.1246	37.9923			16	14.1511	8.4139	18.1047	16	12.1499	21.5291	16.1843
	17	6.23908	18.9297	23.211	26.6836	14.741	17	25.8098	34.8149	32.284	38.2449			17	14.7214	7.7281	16.5993	17	10.6826	21.4753	15.8072
	18	6.9246	19.5127	23.4119	26.5964	15.6312	18	25.2045	34.1573	31.2042	38.1386			18	15.1704	7.2388	14.9294	18	9.2608	21.2445	15.6714
	19	7.64002	20.0402	23.4583	26.3227	16.772	19	24.3367	33.2947	29.9172	37.6813			19	15.3964	6.9033	13.1669	19	7.9465	20.852	15.7546
	20	8.31973	20.5132	23.3375	25.8729	18.063	20	23.2634	32.2531	28.4537	36.8856			20	15.3193	6.657	11.3809	20	6.7835	20.3183	15.9986
	21	8.90436	20.9319	23.0392	25.2585	19.3918	21	22.0441	31.0573	26.8432	35.7682			21	14.8909	6.4239	9.6352	21	5.7976	19.6682	16.316
	22	9.34703	21.2954	22.5589	24.4918	20.645	22	20.7362	29.731	25.1139	34.3504			22	14.1014	6.1297	7.9862	22	4.9981	18.9296	16.6003
	23	9.61791	21.6022	21.9004	23.5858	21.7174	23	19.3907	28.2968	23.2927	32.6578			23	12.9819	5.715	6.4807	23	4.3798	18.1319	16.7377
	24	9.70697	21.85	21.0776	22.5547	22.5202	24	18.0491	26.776	21.4052	30.7205			24	11.6021	5.1479	5.1554	24	3.9255	17.3047	16.6202
	25	9.62457	22.0354	20.1149	21.4136	22.9873	25	16.7417	25.189	19.4755	28.5731			25	10.0628	4.4341	4.0348	25	3.6096	16.476	16.1588
	26	9.40002	22.1543	19.0466	20.1784	23.0793	26	15.4863	23.5548	17.5268	26.2543			26	8.4857	3.6216	3.1317	26	3.4004	15.671	15.2959
	27	9.07808	22.2017	17.9144	18.866	22.7858	27	14.289	21.8915	15.5806	23.8075			27	6.999	2.7993	0	27	3.264	14.9103	14.0165
	28	8.71372	22.1718	16.765	17.4942	22.1247	28	13.1453	20.216	13.6573	21.2805			28	5.7212	2.0856	0	28	0	14.209	12.3555
	29	8.36541	22.058	15.6455	16.0817	21.1398	29	12.0432	18.544	11.776	18.7254			29	4.745	1.6058	1.6725	29	3.0782	13.5755	10.4013
	30	8.08748	21.8526	14.5988	14.648	19.8963	30	10.966	16.8902	9.9545	16.1986			30	4.1216	1.4525	1.5304	30	2.9734	13.011	8.2931
	31	7.92211	21.5474	13.6585	13.2139	18.4744	31	9.8969	15.2679	8.2093	13.7613			31	3.8486	1.6298	1.502	31	0	12.5089	6.2103
	32	7.89166	21.133	12.844	11.8006	16.9617	32	8.823	13.6895	6.5555	11.4787			32	3.8638	1.9734	1.5442	32	2.6524	12.0554	4.3538
	33	7.99222	20.5995	12.1561	10.4307	15.445	33	7.7395	12.1663	5.007	9.4207			33	4.0475	2.0464	1.6123	33	2.4268	11.6302	2.9144
	34	8.18939	19.9358	11.5736	9.1274	14.0012	34	6.6536	10.7083	3.5765	7.6614			34	4.2361	1.0046	0	34	2.1665	11.2075	2.0299
	35	8.4173	19.1302	11.0527	7.9149	12.6901	35	5.5865	9.3245	2.2751	6.2794			35	4.251	0	1.6659	35	0	10.7583	1.7255
	36	8.58216	18.17	10.5276	6.8185	11.5472	36	4.5744	8.0226	1.1128	5.3579			36	3.946	0	0	36	1.6152	10.2534	1.8373
	37	8.57169	17.0417	9.9164	5.864	10.5803	37	3.6672	6.8093	0.0985	4.9842			37	3.2775	0	1.4473	37	0	9.6665	1.9163
	38	8.27193	15.7311	9.1299	5.0786	9.7686	38	2.9231	5.6902	-0.7607	5.2501			38	2.4014	0	1.2457	38	0	8.9793	1.109
	39	7.59296	14.2229	8.087	4.4901	9.0672	39	2.4004	4.6697	-1.4585	6.252			39	1.8029	0	1.0448	39	0	8.1867	0
	40	6.50534	12.5011	6.7363	4.1274	8.4171	40	2.1438	3.751	-1.9902	8.0906			40	2.4613	0	0	40	1.1126	7.3034	0

## Sheet: Figure 10d 10e 10f 10g 10h 10j
Fig.10d	Time (s)	+/+											Time (s)	-/-												Fig. 10e	Time (s)	+/+														Time (s)	+/+ Gap26
	-210	98.4118	107.569	98.3184	85.9123	101.75	95	103.61	91.95	95.26	103.61	95.86	-210	100	101.685	105.65	97.2589	101.889	107.59	94.08	96.49	109.24	101.27	97.99			-210	94.7356	91.3372	98.4118	85.9123	95	103.61	91.95	95.26	103.61	95.86	94.7986	84.1891	100.18	85.5531	-210	98.2349	94.6095	92.8545	84.1891	94.7986	99.2418	116.788
	-180	98.8472	89.9698	93.3349	109.303	99.04	119.37	92.9	99.32	104.36	95.67	97.49	-180	100	103.292	105.899	97.6961	113.44	101.74	90.82	108.93	109.51	124.69	92.8			-180	103.546	91.3372	98.8472	109.303	119.37	92.9	99.32	104.36	95.67	97.49	105.908	98.2301	97.0263	105.467	-180	116.954	106.44	109.681	98.2301	105.908	88.6375	90.4866
	-150	100.601	103.482	93.9236	93.7715	106.69	119.1	92.12	94.65	91	107.85	104.85	-150	100	104.463	97.1179	88.8524	91.0443	105.4	110.2	93.34	114.73	107.22	100.05			-150	116.234	98.2348	100.601	93.7715	119.1	92.12	94.65	91	107.85	104.85	91.9588	95.0863	123.161	93.6936	-150	103.393	95.9774	98.469	95.0863	91.9588	81.0361	88.1353
	-120	103.696	102.232	110.065	104.984	103.28	85.42	89.37	122.06	100.9	102.66	96.28	-120	100	89.6869	100.283	111.632	90.7266	115.96	118.57	100.89	90.94	87.5	103.69			-120	114.022	105.086	103.696	104.984	85.42	89.37	122.06	100.9	102.66	96.28	98.1142	90.0956	93.8264	98.3055	-120	103.704	100.344	116.07	90.0956	98.1142	105.854	92.3474
	-90	97.468	104.116	92.905	105.243	91.43	92.55	103.33	101.53	95.39	104.41	95.94	-90	100	100.872	97.7803	99.1059	104.577	100.96	94.37	94.65	70.62	106.97	102.67			-90	104.538	107.952	97.468	105.243	92.55	103.33	101.53	95.39	104.41	95.94	96.4759	98.7092	98.0256	109.685	-90	107.496	98.415	94.4307	98.7092	96.4759	82.7717	78.8649
	-60	100.978	99.5437	100.104	104.943	99.4	91.29	95.26	111.46	103.76	108.83	99.21	-60	100	100	100.869	103.889	102.228	115.16	104.18	98.26	106.93	114.81	93.21			-60	111.579	103.638	100.978	104.943	91.29	95.26	111.46	103.76	108.83	99.21	103.745	94.4409	98.0256	106.895	-60	92.315	118.557	97.6132	94.4409	103.745	95.5073	78.7303
	-30	113.392	98.2202	111.46	105.558	92.92	99.35	91.33	98.66	119.83	102.81	94.85	-30	97.7169	91.7813	99.3721	101.962	98.0875	116.35	87.76	95.27	88.04	121.12	97.34			-30	113.713	99.563	113.392	105.558	99.35	91.33	98.66	119.83	102.81	94.85	93.6732	95.8765	89.7549	100.401	-30	101.103	86.3831	79.549	95.8765	93.6732	101.418	86.7151
	0	188.984	155.815	144.555	185.397	151.63	185.74	215.5	215.13	230.59	182.66	197.47	0	111.262	127.154	135.048	148.775	158.089	153.97	183.78	177.18	188.05	177.2	125.11			0	189.652	206.964	188.984	185.397	185.74	215.5	215.13	230.59	182.66	197.47	256.358	267.177	110.418	139.784	0	229.751	213.91	201.513	237.177	256.358	142.294	210.544
	0.4	175.179	156.747	130.583	156.219	190.56	169.54	187.18	228.73	231.92	170.32	195.81	0.4	96.0924	120.582	117.834	128.247	126.136	191.98	124.52	170.64	174.86	174.38	111.16			0.4	251.457	171.407	175.179	156.219	169.54	187.18	228.73	231.92	170.32	195.81	255.038	268.678	148.594	139.784	0.4	239.216	220.464	179.354	268.678	255.038	169.534	176.622
	0.8	162.524	142.432	117.494	145.78	175.15	139.39	191.9	211.98	195.64	174.45	184.19	0.8	92.3801	110.152	117.519	128.945	127.113	191.75	187.05	155.09	138.45	156.49	89.06			0.8	249.427	182.024	162.524	145.78	139.39	191.9	211.98	195.64	174.45	184.19	230.353	250.739	157.257	139.784	0.8	230.916	200.988	162.852	250.739	230.353	165.813	142.23
	1.2	158.982	137.335	103.296	139.789	174.06	141.98	180.68	199.41	197.79	148.15	185.19	1.2	75.4251	98.257	114.861	113.888	115.583	133.42	124.79	147.55	142.89	134.36	87.53			1.2	241.204	166.842	158.982	139.789	141.98	180.68	199.41	197.79	148.15	185.19	230.004	225.619	124.728	163.463	1.2	226.375	174.954	158.168	225.619	230.004	136.771	130.072
	1.6	150.986	131.128	97.3383	121.535	147.74	152.78	170.32	191.34	179.23	162.29	173.04	1.6	72.8631	82.2929	112.484	111.388	109.064	148.42	129.23	143.64	114.7	138.6	87.79			1.6	234.632	166.893	150.986	121.535	152.78	170.32	191.34	179.23	162.29	173.04	204.592	206.91	131.901	163.463	1.6	205.482	159.264	150.028	206.91	204.592	132.087	129.538
	2	141.897	121.52	97.0609	112.391	134.98	135.07	162.13	195.67	178.98	145.49	156.86	2	63.1236	80.2517	92.8578	89.235	100.824	143.8	100.43	118.56	126.47	127.67	77.45			2	233.501	152.358	141.897	112.391	135.07	162.13	195.67	178.98	145.49	156.86	191.754	195.168	152.064	163.463	2	217.24	148.735	127.785	195.168	191.754	119.124	103.9
	2.4	134.512	114.521	87.1752	109.383	130.84	109.75	168.63	175.17	157.31	134.13	154.6	2.4	61.7431	73.2326	92.225	87.7959	95.4994	111.68	78.13	106.51	89.25	118.96	65.36			2.4	219.285	143.09	134.512	109.383	109.75	168.63	175.17	157.31	134.13	154.6	170.793	198.214	114.939	148.319	2.4	186.045	136.47	127.075	198.214	170.793	100.006	102.938
	2.8	132.292	106.9	84.7856	95.6154	111.48	92.72	150.56	160.98	145.87	130.04	146.94	2.8	53.9773	64.1314	97.1595	78.8156	85.2892	99.54	89.66	103.52	76.85	121.78	55.32			2.8	201.627	151.15	132.292	95.6154	92.72	150.56	160.98	145.87	130.04	146.94	171.247	187.462	120.046	125.649	2.8	179.769	133.127	123.409	187.462	171.247	97.1358	83.69
	3.2	115.561	103.413	84.0954	92.1689	113.95	95.4	150.81	155.32	129.74	120.88	137.31	3.2	49.0824	66.3689	80.9678	70.0365	86.1295	112.98	81.21	78.73	95.83	116.47	59.46			3.2	197.98	132.941	115.561	92.1689	95.4	150.81	155.32	129.74	120.88	137.31	153.651	173.816	117.845	136.475	3.2	181.852	111.487	114.165	173.816	153.651	87.6148	81.1932
	3.6	107.965	101.299	80.3002	87.6757	103.81	121.22	133.7	160.13	115.92	115.09	129.32	3.6	48.4626	61.9087	75.252	70.8233	83.7091	103.14	91.04	90.52	86.1	111.97	48.5			3.6	179.335	129.374	107.965	87.6757	121.22	133.7	160.13	115.92	115.09	129.32	155.933	167.47	114.064	117.556	3.6	159.661	110.841	102.5	167.47	155.933	81.3237	75.3814
	4	94.3609	95.1353	80.3157	85.2617	99.33	125.09	141.61	147.32	110.53	115.39	131.82	4	48.257	60.5286	79.9673	75.7408	78.9109	101.21	95.6	82.52	84.61	97.91	47.49			4	176.329	118.504	94.3609	85.2617	125.09	141.61	147.32	110.53	115.39	131.82	141.981	141.817	99.064	104.253	4	157.649	108.941	101.579	141.817	141.981	73.532	56.5236
	4.4	98.1192	86.0468	83.1642	79.9685	92.27	94.62	120.14	125.41	94.51	127.56	124.87	4.4	44.2344	62.5351	72.7703	69.1115	68.2745	93.98	73.53	78.69	89.29	102.59	52.72			4.4	164.317	126.937	98.1192	79.9685	94.62	120.14	125.41	94.51	127.56	124.87	141.81	160.165	92.8612	127.525	4.4	139.136	102.19	98.0739	160.165	141.81	69.4294	53.188
	4.8	88.442	80.7236	81.1552	82.0347	91.11	99.51	141.91	119.9	101.21	115.32	120.08	4.8	43.792	56.1479	78.0271	71.1346	71.297	76.99	74.7	80.67	75.49	95.52	48.22			4.8	156.465	119.754	88.442	82.0347	99.51	141.91	119.9	101.21	115.32	120.08	135.724	155.27	110.497	122.671	4.8	149.104	90.5911	86.2506	155.27	135.724	55.1195	44.4524
	5.2	90.7831	81.7498	78.1408	77.8861	81.17	101.24	130.73	163.29	102.24	102.76	121.74	5.2	38.3752	58.0344	76.1673	70.0141	57.547	94.56	94.97	61.2	102.62	101.79	49.98			5.2	145.459	103.322	90.7831	77.8861	101.24	130.73	163.29	102.24	102.76	121.74	134.91	146.916	105.28	116.431	5.2	144.509	91.9142	67.7116	146.916	134.91	62.4801	51.1198
	5.6	93.6173	75.7371	75.2025	78.5553	92.45	102.44	111.96	142.76	100.5	92.75	120.4	5.6	35.7146	53.3152	66.7972	62.3605	64.3978	91.91	89.44	75.51	91.03	108.4	39.24			5.6	141.734	99.041	93.6173	78.5553	102.44	111.96	142.76	100.5	92.75	120.4	126.768	129.914	97.5006	111.463	5.6	139.207	90.0723	73.6891	129.914	126.768	50.2227	46.6033
	6	84.9671	76.4415	76.4677	75.3098	85.96	91.71	116.46	130.11	90.27	89.14	117.16	6	32.1929	47.5598	68.5376	60.5239	65.0319	77	65.92	67.83	80.71	109.11	35.11			6	127.59	89.9959	84.9671	75.3098	91.71	116.46	130.11	90.27	89.14	117.16	118.293	113.247	84.1887	87.2434	6	142.785	75.48	69.5669	113.247	118.293	42.7209	34.0921
	6.4	87.4732	78.583	71.5238	84.3224	81.71	69.9	111.01	133.74	108.85	91.94	125.89	6.4	37.8736	45.7504	73.4805	73.9391	66.9342	87.24	61.09	85.93	84.03	80.08	37.82			6.4	129.366	90.3963	87.4732	84.3224	69.9	111.01	133.74	108.85	91.94	125.89	114.782	100.757	79.2145	75.2925	6.4	114.22	85.4628	70.8012	100.757	114.782	44.4281	30.3916
	6.8	84.3817	70.3485	73.9338	72.5945	80.83	89.95	119.75	116.91	83.61	102.45	121.44	6.8	31.5565	57.6873	65.8594	66.8816	70.1216	95.73	78.63	77.23	91.75	96.77	45.78			6.8	122.536	87.7822	84.3817	72.5945	89.95	119.75	116.91	83.61	102.45	121.44	109.718	97.9814	82.4625	110.562	6.8	115.555	80.8317	59.5474	97.9814	109.718	44.6158	24.7797
	7.2	86.8624	69.9495	80.3983	75.9345	77.29	93.02	123.97	122	99.11	102.89	112.61	7.2	35.4066	50.0806	70.1351	61.5947	70.3724	86.69	74.83	66.74	80.83	91.93	36.79			7.2	125.133	79.1238	86.8624	75.9345	93.02	123.97	122	99.11	102.89	112.61	93.616	90.8268	85.6275	115.994	7.2	118.563	71.6815	62.5792	90.8268	93.616	38.31	27.4019
	7.6	80.9926	70.0552	74.8476	86.9318	87.32	84.93	107.66	117.67	90.83	87.15	114.17	7.6	38.3751	47.0753	67.0467	57.6999	65.5093	83.33	54.31	69.33	82.92	75.82	32.5			7.6	111.302	79.0632	80.9926	86.9318	84.93	107.66	117.67	90.83	87.15	114.17	95.8838	90.1713	77.3163	92.8621	7.6	112.526	64.2191	50.0337	90.1713	95.8838	35.6222	32.5842
	8	80.8373	63.4874	65.573	75.3537	83.81	79.22	107.3	118.33	89.13	87.56	111.74	8	37.6743	44.307	66.3308	62.5156	74.2273	67.28	62.28	79.76	75.1	84.99	37.22			8	106.631	75.6735	80.8373	75.3537	79.22	107.3	118.33	89.13	87.56	111.74	76.579	95.1544	71.8179	79.649	8	105.645	56.7945	50.1805	95.1544	76.579	30.5356	23.2441
	8.4	73.6279	65.8564	74.068	75.4185	80.5	80.34	103.05	107.79	81.19	93.63	112.59	8.4	28.9984	54.1812	57.16	57.6753	65.1156	79.72	61.2	69.17	83.57	92.43	40.86			8.4	100.523	71.5641	73.6279	75.4185	80.34	103.05	107.79	81.19	93.63	112.59	74.5977	100.163	74.5443	90.9814	8.4	105.753	65.5854	45.378	100.163	74.5977	26.6959	24.039
	8.8	71.0158	61.7239	74.0044	72.4778	78.66	75.61	108.87	117.94	79.75	81.15	109.62	8.8	28.8421	44.1236	59.7858	50.7478	58.3006	67.22	76.42	81.27	93.21	90.69	31.94			8.8	100.315	68.4834	71.0158	72.4778	75.61	108.87	117.94	79.75	81.15	109.62	88.8719	93.0117	61.3071	92.088	8.8	90.0844	57.9623	46.8369	93.0117	88.8719	31.7765	21.482
	9.2	73.5941	61.7369	70.369	67.2171	73.4	73.59	95.67	110.97	89.29	83.44	105.42	9.2	33.5545	46.9993	60.3984	60.8367	56.029	77.87	62.27	69.08	95.4	102.46	49.54			9.2	101.73	59.3337	73.5941	67.2171	73.59	95.67	110.97	89.29	83.44	105.42	79.9919	80.2111	62.515	81.379	9.2	86.0239	47.5989	46.7454	80.2111	79.9919	26.1093	20.9563
	9.6	74.0356	57.5698	73.7353	68.9962	73.39	65.92	92.03	114.69	82.12	91.13	113.42	9.6	33.746	49.1608	56.4487	64.6971	56.029	74.27	73.55	73.41	67.45	83.9	33.18			9.6	96.9694	64.1772	74.0356	68.9962	65.92	92.03	114.69	82.12	91.13	113.42	72.5003	80.244	52.9188	87.5247	9.6	83.809	42.1726	38.2234	80.244	72.5003	23.3085	15.429
	10	72.8858	52.3495	64.0134	60.4291	74.44	65.21	85.42	100.15	80.73	94.73	112.49	10	29.6391	40.2863	52.6874	55.0302	56.029	67.18	73.08	75.63	72.93	97.93	36.17			10	86.1968	56.3795	72.8858	60.4291	65.21	85.42	100.15	80.73	94.73	112.49	74.0781	74.72	67.3704	99.4975	10	92.743	41.7515	40.4453	74.72	74.0781	24.0592	17.2863
	10.4	71.544	56.6716	70.7393	65.0858	72.22	58.7	102.37	107.72	76.06	73.31	110.4	10.4	32.6116	38.755	53.1281	56.7025	56.029	68.05	49.65	69.41	78.67	87.32	30.66			10.4	87.8598	55.9914	71.544	65.0858	58.7	102.37	107.72	76.06	73.31	110.4	72.3645	68.7726	53.3599	84.5966	10.4	75.3492	39.4205	37.3629	68.7726	72.3645	19.76	18.8034
	10.8	67.6959	53.0274	69.9685	66.6509	76.01	59.28	81.76	96.04	81.17	85.76	102.03	10.8	34.9109	44.5942	51.6709	49.0485	54.6806	73.04	50.07	64.58	63.72	72.75	37.47			10.8	75.9773	56.4237	67.6959	66.6509	59.28	81.76	96.04	81.17	85.76	102.03	59.2261	67.006	57.8921	88.7966	10.8	79.1521	46.3457	37.4482	67.006	59.2261	23.7079	13.2431
	11.2	68.288	55.9465	64.0088	64.0888	76.31	51.32	87.71	110.84	73.55	73	99.61	11.2	27.0923	37.3974	55.4573	51.6333	50.6354	66.29	44.95	66.41	73.76	78.2	28.2			11.2	87.4801	55.5747	68.288	64.0888	51.32	87.71	110.84	73.55	73	99.61	64.691	61.3787	51.8629	101.102	11.2	88.2555	44.4865	34.9028	61.3787	64.691	18.0292	15.6936
	11.6	72.5511	50.0092	76.2093	72.5828	67.83	62.73	75.03	93.74	63.37	66	98.75	11.6	26.1551	26.4586	60.309	56.5558	53.1142	78.12	47.1	56.99	66.76	80.34	27.59			11.6	79.5716	53.8653	72.5511	72.5828	62.73	75.03	93.74	63.37	66	98.75	53.5873	56.0175	56.1876	81.486	11.6	75.9289	36.1729	25.7502	56.0175	53.5873	16.5856	21.7301
	12	64.1258	48.9127	57.3321	71.5365	67.52	56.43	77.08	90.96	73.13	71.52	96.94	12	23.6715	33.9031	57.8197	54.6478	60.5506	63.31	72.99	67.34	63.76	75.04	32.48			12	74.4705	57.2446	64.1258	71.5365	56.43	77.08	90.96	73.13	71.52	96.94	64.4651	57.1828	59.4464	78.6746	12	69.4475	36.6403	32.7872	57.1828	64.4651	18.517	12.749
	12.4	62.8421	49.658	61.9266	75.0739	70.36	51.96	71.29	101.96	72.5	63.61	88.96	12.4	25.0517	29.6309	48.6741	62.925	60.5506	53.63	45.39	73.8	67.38	67.46	32.31			12.4	72.4727	48.2774	62.8421	75.0739	51.96	71.29	101.96	72.5	63.61	88.96	51.8311	49.6934	51.6254	68.0435	12.4	93.5559	31.7564	32.1223	49.6934	51.8311	17.8698	18.4433
	12.8	59.5817	45.9243	70.8744	64.6434	51.14	52.86	76.66	83.43	76.87	65.38	91.53	12.8	23.8031	27.1043	44.0037	46.5543	60.5506	57.09	53.01	75.7	69.98	70.55	28.27			12.8	72.7652	48.0966	59.5817	64.6434	52.86	76.66	83.43	76.87	65.38	91.53	55.7634	57.5244	54.5876	85.5588	12.8	74.9404	34.7213	32.9493	57.5244	55.7634	17.2994	13.634
	13.2	58.7007	44.9629	53.7454	60.0026	69.63	38.69	59.72	88.63	73.3	71.32	92.05	13.2	20.198	27.9003	53.4095	48.4199	60.5506	60.22	46.12	61.58	56.55	70.21	37.7			13.2	57.5848	49.4343	58.7007	60.0026	38.69	59.72	88.63	73.3	71.32	92.05	44.5936	51.6079	54.1075	59.4464	13.2	84.1958	25.004	27.901	51.6079	44.5936	12.1093	10.7255
	13.6	50.3241	43.0148	59.7635	56.4956	71.22	44.53	50.68	84.37	60.73	60.9	79.7	13.6	20.995	27.9003	53.3148	50.3766	60.5506	61.35	45.98	54.24	60.26	67	28.54			13.6	61.6711	56.4205	50.3241	56.4956	44.53	50.68	84.37	60.73	60.9	79.7	39.964	47.9074	52.2982	86.8316	13.6	54.1546	20.0788	24.0048	47.9074	39.964	14.437	11.4557
	14	54.5092	35.6084	62.2784	56.4956	58.32	35.7	62.14	62.8	72.28	67.86	85.52	14	26.0335	20.188	50.7424	49.7601	60.5506	62.29	42.44	58.48	58.15	82.48	36.58			14	58.186	50.9548	54.5092	56.4956	35.7	62.14	62.8	72.28	67.86	85.52	47.3111	47.9286	48.8193	64.0631	14	71.7703	19.9593	22.1722	47.9286	47.3111	10.9774	9.55594
	14.4	50.3082	37.628	56.7603	56.4956	58.67	54.14	55.95	64.84	55.18	52.45	86.1	14.4	20.0587	19.9822	40.1645	43.6036	60.5506	54.51	75.22	44.31	51.85	66.04	24.4			14.4	62.9779	40.9036	50.3082	56.4956	54.14	55.95	64.84	55.18	52.45	86.1	49.6188	53.3111	41.4967	95.4457	14.4	61.4597	22.1178	18.6166	53.3111	49.6188	11.9279	7.46176
	14.8	54.5971	38.3947	58.4378	56.4956	60.91	43.62	50.09	67.66	54.01	64.1	76.67	14.8	22.9385	19.3649	36.1946	36.6493	60.5506	64.22	47.5	66.21	62.23	56.25	21.22			14.8	59.8327	39.1818	54.5971	56.4956	43.62	50.09	67.66	54.01	64.1	76.67	41.3603	43.0188	48.7769	62.1402	14.8	52.0373	22.8836	22.5171	43.0188	41.3603	9.68013	14.0602
	15.2	52.9637	38.2419	52.7099	51.3716	51.35	30.86	54.56	73.57	56.46	54.3	75.76	15.2	15.7772	19.3649	49.4564	35.3958	42.5642	60.94	44.11	67.65	48.51	54.02	18.39			15.2	58.8268	39.3539	52.9637	51.3716	30.86	54.56	73.57	56.46	54.3	75.76	39.2334	42.094	40.4483	80.9185	15.2	52.0697	23.3988	22.9261	42.094	39.2334	16.5377	14.9754
	15.6	47.625	34.6249	46.7717	37.046	61.58	38.66	56.18	62.44	52.15	51.87	65.78	15.6	19.1759	19.3649	39.4986	40.4512	42.5642	54.05	68.05	52.78	48.96	57.27	29.89			15.6	56.8957	39.8362	47.625	37.046	38.66	56.18	62.44	52.15	51.87	65.78	32.8145	39.9026	41.3231	67.459	15.6	43.4151	22.5612	17.927	39.9026	32.8145	14.4278	10.3229
	16	45.5503	29.8599	48.8839	38.0925	55.91	36.76	47.54	55.04	56.19	49.52	68.04	16	18.2116	19.3649	45.4383	41.4215	42.5642	57.03	57.4	50.43	52.56	59.4	29.41			16	60.9771	45.5839	45.5503	38.0925	36.76	47.54	55.04	56.19	49.52	68.04	35.6159	46.9326	38.3608	64.6582	16	67.3683	19.8107	22.274	46.9326	35.6159	13.9167	13.9171
	16.4	48.1345	29.1775	43.3755	38.0925	50.05	29.41	42.2	57.29	47.51	43.61	63.71	16.4	19.0471	21.2125	46.216	40.9336	42.5642	55.65	48.18	56.64	43.17	57.45	23.29			16.4	57.0046	39.0529	48.1345	38.0925	29.41	42.2	57.29	47.51	43.61	63.71	31.7388	46.4492	56.6984	51.7077	16.4	51.6612	20.9346	15.7367	46.4492	31.7388	8.65443	6.32301
	16.8	43.9183	30.8728	48.0739	38.0925	49.06	46.25	40	55.62	44.39	53.81	71.87	16.8	13.2798	26.7553	30.0574	43.1318	42.5642	54.2	25.36	54.75	67.36	58.89	22.08			16.8	51.2162	38.2583	43.9183	38.0925	46.25	40	55.62	44.39	53.81	71.87	35.4579	40.2774	48.0883	56.5677	16.8	48.9578	25.3401	23.3987	40.2774	35.4579	7.97132	10.092
	17.2	40.4794	28.9267	51.7933	38.0925	46.12	29.14	44.07	49.23	53.61	45.86	71.75	17.2	17.7744	26.7553	27.9779	51.2085	42.5642	38.98	35.36	45.61	43.49	51.09	23.57			17.2	59.8945	38.8166	40.4794	38.0925	29.14	44.07	49.23	53.61	45.86	71.75	31.0085	36.2678	39.3684	65.7112	17.2	56.0066	15.365	20.7616	36.2678	31.0085	11.4183	6.21552
	17.6	45.358	25.2019	49.9069	38.0925	47.96	28.88	43.33	44.91	48.62	46.21	69.27	17.6	13.4189	15.7801	44.4733	31.8446	42.5642	45.82	37.63	45.84	41.21	54.21	20.15			17.6	52.3431	37.7717	45.358	38.0925	28.88	43.33	44.91	48.62	46.21	69.27	30.9771	31.7745	50.0528	79.6069	17.6	49.2454	18.572	19.118	31.7745	30.9771	5.79199	23.475
	18	46.1082	25.3234	46.8813	38.0925	45.18	34.13	40.71	43.5	45.9	43.47	49.12	18	12.8986	24.0286	30.8841	39.8551	42.5642	39.57	39.8	41.84	43.39	52.57	37.28			18	37.0148	39.5487	46.1082	38.0925	34.13	40.71	43.5	45.9	43.47	49.12	25.0165	31.4442	45.229	88.9563	18	45.5575	17.1151	17.2592	31.4442	25.0165	5.23313	8.20306
	18.4	39.5958	23.7732	40.3555	38.0925	45.79	28.44	33.85	52.48	46.62	42.71	56.31	18.4	14.9291	30.6882	27.823	39.0434	34.0273	36.38	30.99	43.63	47.64	49.74	28.88			18.4	44.1706	32.6432	39.5958	38.0925	28.44	33.85	52.48	46.62	42.71	56.31	30.1813	32.672	36.2184	62.3121	18.4	38.4634	19.2642	18.2791	32.672	30.1813	6.176	3.10805
	18.8	39.3577	25.3085	42.6878	38.0925	46.29	38.92	27.92	52.79	47.65	43.25	51.21	18.8	10.073	24.6629	29.3035	42.413	34.0273	36.17	25.77	33.47	57.33	43.26	27.46			18.8	38.3021	33.7202	39.3577	38.0925	38.92	27.92	52.79	47.65	43.25	51.21	20.5171	25.9809	53.8242	64.9573	18.8	35.9213	13.8717	15.7834	25.9809	20.5171	9.06387	4.21829
	19.2	39.5706	25.4351	39.9231	38.0925	37.29	20.53	35.36	36.61	36.65	37.3	55.92	19.2	11.9039	18.069	33.7004	27.9497	34.0273	38.27	35.55	31.73	40.79	54.76	16.03			19.2	48.3374	34.1566	39.5706	38.0925	20.53	35.36	36.61	36.65	37.3	55.92	23.7044	26.9541	49.2662	63.4673	19.2	32.7641	22.8753	11.901	26.9541	23.7044	9.22796	14.2478
	19.6	39.476	26.2354	36.3616	37.9778	42.99	19.85	23.69	43.21	39.94	42.51	43.13	19.6	11.5935	22.8538	30.7097	30.1193	34.0273	26.26	22.88	38.72	38.85	52.05	23.04			19.6	42.0183	34.1161	39.476	37.9778	19.85	23.69	43.21	39.94	42.51	43.13	26.478	27.4684	24.5156	42.0032	19.6	35.0793	12.6616	15.645	27.4684	26.478	11.5318	6.06441
	20	38.5515	21.2561	36.8081	41.554	37.16	22.72	32.87	38.42	34.8	37.82	50.27	20	14.7704	16.3083	22.4022	36.5143	34.0273	40.05	34.07	38.74	36.69	27.49	20.93			20	39.7998	29.8386	38.5515	41.554	22.72	32.87	38.42	34.8	37.82	50.27	30.7336	20.1999	37.9895	68.9336	20	48.8204	10.4608	14.9596	20.1999	30.7336	5.63759	5.97403
	20.4	37.8219	20.3205	35.3044	41.554	42.49	27.81	30.09	31.28	28.44	28.45	54.79	20.4	18.8789	16.5693	29.6606	36.717	34.0273	41	41.3	44.76	36.91	37.86	19.6			20.4	34.2736	29.0838	37.8219	41.554	27.81	30.09	31.28	28.44	28.45	54.79	19.9767	26.2711	26.7634	51.0535	20.4	36.5658	11.3914	18.2721	26.2711	19.9767	11.5009	3.99304
	20.8	37.4716	18.638	34.4287	41.554	34.54	35.32	24.76	30.7	31.42	34.79	45.26	20.8	10.4356	17.3525	31.0387	36.4645	34.0273	42	26.64	42.67	37.53	34.93	21.02			20.8	41.563	32.3762	37.4716	41.554	35.32	24.76	30.7	31.42	34.79	45.26	16.1617	18.5368	32.9147	46.3119	20.8	36.2578	12.9868	13.6779	18.5368	16.1617	22.0555	4.27303
	21.2	40.6007	20.7748	43.2125	41.554	36.3	23.53	27.9	27.79	34.23	28.46	45.72	21.2	7.64501	11.7635	25.2626	33.7996	34.0273	29.08	12.12	41.29	42.39	45.92	24.63			21.2	35.3004	28.8951	40.6007	41.554	23.53	27.9	27.79	34.23	28.46	45.72	15.5693	20.7632	26.4785	41.6125	21.2	33.3086	8.60305	13.865	20.7632	15.5693	4.60402	6.80143
	21.6	35.9977	19.6722	30.4499	41.554	30.98	25.01	23.71	31.51	37.62	27.01	45.09	21.6	14.3595	19.654	22.6866	22.3619	34.0273	36.19	35.62	42.31	49.79	29.2	27.09			21.6	34.3979	32.718	35.9977	41.554	25.01	23.71	31.51	37.62	27.01	45.09	20.3848	23.4496	23.5644	43.4867	21.6	31.0992	9.71543	14.531	23.4496	20.3848	11.4021	17.0553
	22	35.7918	17.4018	31.1021	39.1655	30.48	30.91	24.66	26.34	34.83	32.58	38.11	22	6.52183	15.7767	36.4597	28.9901	34.0273	33.53	46.51	33.77	46.22	33.75	23.43			22	40.9635	29.38	35.7918	39.1655	30.91	24.66	26.34	34.83	32.58	38.11	16.9185	20.1425	39.0586	37.517	22	26.1895	12.1914	15.7273	20.1425	16.9185	17.6714	8.05794
	22.4	38.0687	18.7726	35.7222	35.25	32.03	30.92	24.17	23.62	29.78	34.48	47.52	22.4	8.13146	19.0838	25.093	33.2358	34.0273	19.88	15.53	32.46	27.73	39.9	20.49			22.4	34.7476	26.1742	38.0687	35.25	30.92	24.17	23.62	29.78	34.48	47.52	17.4167	19.1752	37.1679	47.639	22.4	22.3853	8.81861	14.7704	19.1752	17.4167	23.3218	5.2313
	22.8	40.97	17.9374	32.8143	35.25	33.1	21.22	23.87	25.05	28.13	31.85	39.54	22.8	6.35777	13.7721	18.9701	27.3794	34.0273	25.34	19.57	33.97	28.48	47.58	22.79			22.8	31.3741	25.2432	40.97	35.25	21.22	23.87	25.05	28.13	31.85	39.54	18.7472	16.6974	33.1482	29.9064	22.8	27.1181	9.18017	10.9167	16.6974	18.7472	14.6894	6.6221
	23.2	35.8781	17.3548	29.0372	34.5	29.8	29.18	21.38	26.25	27.87	24.03	40.37	23.2	15.5288	9.47175	13.3809	38.8326	34.0273	34.55	22.22	44.12	29.62	34.73	20.21			23.2	39.0812	22.1334	35.8781	34.5	29.18	21.38	26.25	27.87	24.03	40.37	22.8004	8.83472	21.6394	47.6627	23.2	25.1543	9.11436	13.041	8.83472	22.8004	3.71043	6.83451
	23.6	45.5604	15.1006	33.0725	35.25	25.82	24.49	20.78	33.57	30.7	23.17	40.24	23.6	9.56493	12.1849	9.29288	43.8347	34.0273	39.61	15.38	23.61	37.19	39.48	17.71			23.6	33.4571	21.6137	45.5604	35.25	24.49	20.78	33.57	30.7	23.17	40.24	15.6949	16.7701	21.6394	49.9796	23.6	22.3818	10.4194	10.5143	16.7701	15.6949	8.35246	12.1998
	24	36.9152	15.3365	24.5247	34.5	22.38	26.87	21.43	19.09	31.54	28.37	41.09	24	8.72969	12.9155	18.455	28.3471	34.0273	25.83	33.29	39.29	37.61	31.33	22.47			24	33.8433	22.3566	36.9152	34.5	26.87	21.43	19.09	31.54	28.37	41.09	23.2176	14.1496	21.6394	42.5347	24	30.0742	18.9985	14.0812	14.1496	23.2176	5.90759	5.64016
	24.4	37.4885	14.3533	26.6632	35.25	22.25	23.19	18.44	35.17	34.12	26.01	46.25	24.4	13.4812	10.0864	11.0718	21.2037	34.0273	32.48	37.17	33.1	33.89	39.48	19.35			24.4	29.1371	24.9613	37.4885	35.25	23.19	18.44	35.17	34.12	26.01	46.25	13.1681	19.9947	27.6697	35.5432	24.4	27.9472	7.15703	7.49047	19.9947	13.1681	11.1114	18.8869
	24.8	37.3692	14.3843	28.9036	25.5	20.54	12.7	15.16	17.9	20.02	19.54	38.1	24.8	14.5147	11.9282	8.71974	27.7737	34.0273	28.29	16.1	32.89	33.18	23.78	25.93			24.8	29.7269	20.7391	37.3692	25.5	12.7	15.16	17.9	20.02	19.54	38.1	17.0181	21.7556	27.6697	37.8982	24.8	24.5205	12.4686	13.2049	21.7556	17.0181	6.2342	2.02888
	25.2	39.3045	15.438	26.859	25.5	19.73	10.84	24.05	28.71	30.15	21.48	39.87	25.2	10.3606	11.9282	15.6311	33	34.0273	20.48	26.19	28.21	27.19	36.84	11.88			25.2	25.0139	20.6556	39.3045	25.5	10.84	24.05	28.71	30.15	21.48	39.87	14.3303	14.9508	27.6697	24.5698	25.2	30.9517	9.68794	9.21574	14.9508	14.3303	2.15181	5.73938
	25.6	34.7817	14.3356	28.2135	18.5263	21.81	21.88	15.54	15.82	23.26	21.99	41.96	25.6	5.91411	11.9282	27.4507	22.5	34.0273	24.41	9.48	29.44	31.78	26.97	11.94			25.6	27.3596	21.3629	34.7817	18.5263	21.88	15.54	15.82	23.26	21.99	41.96	17.789	22.8186	28.9379	38.6543	25.6	28.9132	7.45486	18.915	22.8186	17.789	17.9157	6.17019
	26	29.6927	13.9458	22.8729	16.8827	18.99	11.1	23.87	25.78	30.83	15.12	32.5	26	8.66751	11.9282	22.6689	24	34.0273	18.64	36.48	30.38	40.71	19.7	22.42			26	27.7297	20.9081	29.6927	16.8827	11.1	23.87	25.78	30.83	15.12	32.5	21.3711	10.5062	28.9379	29.7851	26	25.6214	10.8666	11.5317	10.5062	21.3711	15.8441	3.3387
	26.4	27.0422	15.5431	18.3395	24.3982	16.7	26.59	20.88	19.94	22.44	23.92	28.82	26.4	8.5071	11.9282	15.0845	23.4017	34.0273	10.4	13.9	26.76	37.57	21.68	12.81			26.4	22.5273	20.3858	27.0422	24.3982	26.59	20.88	19.94	22.44	23.92	28.82	14.6187	19.0184	28.9379	24.2452	26.4	17.6432	7.50047	16.147	19.0184	14.6187	26.8726	8.41234
	26.8	33.8332	13.6515	27.1785	25.1307	14.17	25.22	16.45	27.78	36.27	13.25	36.69	26.8	14.175	11.9282	6.70411	24	34.0273	21.69	7.66	32.57	34.93	22.89	18.26			26.8	23.0113	17.6297	33.8332	25.1307	25.22	16.45	27.78	36.27	13.25	36.69	10.6129	15.6243	19.4602	21.5768	26.8	24.342	7.03186	8.24256	15.6243	10.6129	10.5515	5.71514
	27.2	27.501	11.2548	20.8751	22.5457	15.34	44.03	17.13	20.68	26.95	21.99	32.36	27.2	8.73269	11.9282	3.78907	24	34.0273	17.2	8.95	25.32	22.31	27.93	13.83			27.2	29.7478	20.4739	27.501	22.5457	44.03	17.13	20.68	26.95	21.99	32.36	13.2252	11.0453	19.4602	19.8414	27.2	15.1745	6.80963	13.0918	11.0453	13.2252	5.80273	2.57288
	27.6	36.1628	15.126	23.1698	21.698	15.74	1.92	14.52	22.11	24.21	13.95	33.33	27.6	12.4685	11.9282	8.82449	24	34.0273	35.84	28.51	23.32	23.14	23.27	21.18			27.6	22.9527	17.8972	36.1628	21.698	1.92	14.52	22.11	24.21	13.95	33.33	9.23044	29.8454	19.4602	23.3605	27.6	18.2223	7.99761	7.08574	29.8454	9.23044	8.50921	12.0729
	28	26.4433	17.5925	26.3771	37.3198	17.25	35.01	15.17	35.94	21.14	15.89	30.28	28	8.39241	9.57861	7.5	25.9819	34.0273	11.3	28.24	27.95	25.11	33.73	15.11			28	21.1637	18.8079	26.4433	37.3198	35.01	15.17	35.94	21.14	15.89	30.28	16.4923	8.54512	26.0496	16.5728	28	15.5385	10.3757	11.8658	8.54512	16.4923	14.6207	24.6685
	28.4	25.921	15.952	23.8586	35.523	15.89	17.21	17.25	23.13	36.28	17.2	32.28	28.4	8.85119	11.3408	7.5	27.5783	34.0273	17.87	9.64	31.33	30.35	20.44	15.09			28.4	22.2511	19.7859	25.921	35.523	17.21	17.25	23.13	36.28	17.2	32.28	11.1497	9.34722	26.0496	32.5222	28.4	16.9495	5.17991	12.7391	9.34722	11.1497	18.5298	12.2178
	28.8	26.8123	17.7211	24.1539	26.9915	15.89	19.68	12.67	34.48	23.46	14.27	32.78	28.8	6.65374	9.43395	12.4918	24	34.0273	4.16	34	27.67	25.02	20.33	19.48			28.8	21.4142	14.586	26.8123	26.9915	19.68	12.67	34.48	23.46	14.27	32.78	20.2457	15.2386	26.0496	17.7418	28.8	13.1132	7.75331	9.92669	15.2386	20.2457	4.57309	10.4284
	29.2	22.8454	15.4045	19.4805	25.5	13.81	16.66	16.01	22.41	25.99	14.93	32.79	29.2	15.2788	11.3408	10.8279	22.7038	34.0273	14.84	26.05	24.63	23.98	23.4	13.25			29.2	20.428	16.2701	22.8454	25.5	16.66	16.01	22.41	25.99	14.93	32.79	10.94	13.2682	17.8135	15.3687	29.2	15.4932	3.51291	17.4402	13.2682	10.94	1.85901	5.42575
	29.6	38.1541	19.0739	36.9774	45	10.74	32.45	13.1	22.49	22.43	9.27	31.25	29.6	20.7749	13.6463	21.4405	29.9183	34.0205	33.16	46.42	23.03	24.21	40.58	12.39			29.6	13.3892	15.7163	38.1541	45	32.45	13.1	22.49	22.43	9.27	31.25	42.8708	16.8744	17.8135	20.2119	29.6	17.9703	2.75973	8.8134	16.8744	42.8708	10.3321	9.46774
[truncated: 117 more columns]

## Sheet: Suppl Figure 3c 3d 3e
Suppl Fig. 3c	Ct	Stim		Suppl Fig. 3d	Ct	Stim		Suppl Fig. 3e	Distance from soma (mm)	Ct									Distance from soma (mm)	Stim
	75.5353	71.6828			1324.86	1510.42			2	1	6	3	6	4	4	5	6	7	2	7	1	7	6	5	4	3	6	6	3
	60.3693	76.805			957.379	1119.26			7	15	10	12	9	13	7	12	14	11	7	18	12	8	9	6	7	13	16	15	12
	69.4803	59.8241			1854.89	1118.77			12	25	13	17	11	20	13	22	18	9	12	19	15	18	11	13	13	15	14	24	9
									17	19	13	16	8	26	30	9	19	8	17	15	8	21	16	13	15	13	7	22	11
									22	13	10	8	13	30	17	9	15	11	22	8	10	18	5	8	14	13	11	11	8
									27	2	7	13	1	14	10	5	12	9	27	3	5	13	10	10	7	2	5	12	9
									32	0	2	1	0	7	8	8	10	12	32	0	7	3	1	3	10	1	8	8	8
									37	0	0	0	0	1	3	3	4	3	37	0	1	1	0	3	8	0	4	6	8
									42	0	0	0	0	2	2	2	1	0	42	0	0	0	0	1	6	0	2	2	10
									47	0	0	0	0	0	1	1	1	0	47	0	0	0	0	0	3	0	3	1	0
									52	0	0	0	0	0	0	0	0	0	52	0	0	0	0	0	6	0	1	0	0
									57	0	0	0	0	0	0	0	0	0	57	0	0	0	0	0	0	0	0	0	0
									62	0	0	0	0	0	0	0	0	0	62	0	0	0	0	0	0	0	0	0	0

[truncated: 2 more sheets: Suppl Figure 4b, Suppl Figure 5b 5c]
